# Supplementary material for: Computation of adherence to medication and visualization of medication histories in R with AdhereR: Towards transparent and reproducible use of electronic healthcare data
Source: PLoS One. 2017 Apr 26;12(4):e0174426. doi: 10.1371/journal.pone.0174426 (PMC5405929; doi:10.1371/journal.pone.0174426)
Supplement: S1 File — (R) [file pone.0174426.s001.R]

#-----------------------------#
####  AdhereR demo script #####
## ***names blinded for review*** 2016 ##
#-----------------------------#
# AdhereR medication adherence analyses in R – Supplementary material 1


# load library ####

library(AdhereR);

# View dataset
View(med.events)

# select example patients ####

# interesting patterns (may produce different adherence values under different parametrizations)
# high adherence high persistence: 58, 29, 70
# low adherence high persistence: 90, 95, 37
# 2 TEs with different adherence: 76, 88, 97, 27
# dosage changes: 76, 85, 13
ExamplePats <- med.events[med.events$PATIENT_ID %in% c(37, 76), ]


# Example patients dataset (Table 1) ####

View(ExamplePats)


# Treatment episodes (Table 2) ####

# 90-day gap; carryover; only for same med; dosage change; new med != new TE
TEs1<- compute.treatment.episodes(ExamplePats,
                                  ID.colname="PATIENT_ID",
                                  event.date.colname="DATE",
                                  event.duration.colname="DURATION",
                                  event.daily.dose.colname="PERDAY",
                                  medication.class.colname="CATEGORY",
                                  carryover.within.obs.window = TRUE,
                                  carry.only.for.same.medication = TRUE,
                                  consider.dosage.change = TRUE,
                                  medication.change.means.new.treatment.episode = FALSE,
                                  maximum.permissible.gap = 90,
                                  maximum.permissible.gap.unit = "days",
                                  followup.window.start = 0,
                                  followup.window.start.unit = "days",
                                  followup.window.duration = 365 * 2,
                                  followup.window.duration.unit = "days",
                                  date.format = "%m/%d/%Y",
                                  parallel.backend = "none",
                                  parallel.threads = 1,
                                  suppress.warnings = FALSE)
View(TEs1)

# 60-day gap; carryover; only for same med; dosage change; new med != new TE
TEs2<- compute.treatment.episodes(ExamplePats,
                                  ID.colname="PATIENT_ID",
                                  event.date.colname="DATE",
                                  event.duration.colname="DURATION",
                                  event.daily.dose.colname="PERDAY",
                                  medication.class.colname="CATEGORY",
                                  carryover.within.obs.window = TRUE,
                                  carry.only.for.same.medication = TRUE,
                                  consider.dosage.change = TRUE,
                                  medication.change.means.new.treatment.episode = FALSE,
                                  maximum.permissible.gap = 60,
                                  maximum.permissible.gap.unit = "days",
                                  followup.window.start = 0,
                                  followup.window.start.unit = "days",
                                  followup.window.duration = 365 * 2,
                                  followup.window.duration.unit = "days",
                                  date.format = "%m/%d/%Y",
                                  parallel.backend = "none",
                                  parallel.threads = 1,
                                  suppress.warnings = FALSE)
View(TEs2)

# 180-day gap; carryover; only for same med; dosage change; new med == new TE
TEs3<- compute.treatment.episodes(ExamplePats,
                                  ID.colname="PATIENT_ID",
                                  event.date.colname="DATE",
                                  event.duration.colname="DURATION",
                                  event.daily.dose.colname="PERDAY",
                                  medication.class.colname="CATEGORY",
                                  carryover.within.obs.window = TRUE,
                                  carry.only.for.same.medication = TRUE,
                                  consider.dosage.change = TRUE,
                                  medication.change.means.new.treatment.episode = TRUE,
                                  maximum.permissible.gap = 180,
                                  maximum.permissible.gap.unit = "days",
                                  followup.window.start = 0,
                                  followup.window.start.unit = "days",
                                  followup.window.duration = 365 * 2,
                                  followup.window.duration.unit = "days",
                                  date.format = "%m/%d/%Y",
                                  parallel.backend = "none",
                                  parallel.threads = 1,
                                  suppress.warnings = FALSE)
View(TEs3)

# NOT INCLUDED
# 180-day gap; carryover; only for same med; dosage change; new med != new TE
# TEs4<- compute.treatment.episodes(ExamplePats,
#                                   ID.colname="PATIENT_ID",
#                                   event.date.colname="DATE",
#                                   event.duration.colname="DURATION",
#                                   event.daily.dose.colname="PERDAY",
#                                   medication.class.colname="CATEGORY",
#                                   carryover.within.obs.window = TRUE,
#                                   carry.only.for.same.medication = TRUE,
#                                   consider.dosage.change = TRUE,
#                                   medication.change.means.new.treatment.episode = FALSE,
#                                   maximum.permissible.gap = 180,
#                                   maximum.permissible.gap.unit = "days",
#                                   followup.window.start = 0,
#                                   followup.window.start.unit = "days",
#                                   followup.window.duration = 365 * 2,
#                                   followup.window.duration.unit = "days",
#                                   date.format = "%m/%d/%Y",
#                                   parallel.backend = "none",
#                                   parallel.threads = 1,
#                                   suppress.warnings = FALSE)
# View(TEs4)


# CMAs  ####

# EXAMPLES OF INDIVIDUAL FUNCTIONS:

# simple CMAs 1 to 9 ####

cma1 <- CMA1(data=ExamplePats,
             ID.colname="PATIENT_ID",
             event.date.colname="DATE",
             event.duration.colname="DURATION",
             followup.window.start=0, observation.window.start=182, observation.window.duration=365,
             parallel.backend = "none",
             parallel.threads = 1);
# the value for patient 76, rounded at 2 digits
round(cma1$CMA[cma1$CMA$PATIENT_ID== 76, 2]*100, 2)
# Plotting tests:
plot(cma1, patients.to.plot=c("76"));

cma2 <- CMA2(data=ExamplePats,
             ID.colname="PATIENT_ID",
             event.date.colname="DATE",
             event.duration.colname="DURATION",
             followup.window.start=0, observation.window.start=182, observation.window.duration=365,
             parallel.backend = "none",
             parallel.threads = 1);
# the value for patient 76, rounded at 2 digits
round(cma2$CMA[cma2$CMA$PATIENT_ID== 76, 2]*100, 2)
# Plotting tests:
plot(cma2, patients.to.plot=c("76"));

cma3 <- CMA3(data=ExamplePats,
             ID.colname="PATIENT_ID",
             event.date.colname="DATE",
             event.duration.colname="DURATION",
             followup.window.start=0, observation.window.start=182, observation.window.duration=365,
             parallel.backend = "none",
             parallel.threads = 1);
# the value for patient 76, rounded at 2 digits
round(cma3$CMA[cma3$CMA$PATIENT_ID== 76, 2]*100, 2)
# Plotting tests:
plot(cma3, patients.to.plot=c("76"));

cma4 <- CMA4(data=ExamplePats,
             ID.colname="PATIENT_ID",
             event.date.colname="DATE",
             event.duration.colname="DURATION",
             followup.window.start=0, observation.window.start=182, observation.window.duration=365,
             parallel.backend = "none",
             parallel.threads = 1);
# the value for patient 76, rounded at 2 digits
round(cma4$CMA[cma4$CMA$PATIENT_ID== 76, 2]*100, 2)
# Plotting tests:
plot(cma4,patients.to.plot=c("76"));

cma5 <- CMA5(data=ExamplePats,
              ID.colname="PATIENT_ID",
              event.date.colname="DATE",
              event.duration.colname="DURATION",
              event.daily.dose.colname="PERDAY",
              medication.class.colname="CATEGORY",
              carry.only.for.same.medication=FALSE,
              consider.dosage.change=FALSE,
              followup.window.start=0, observation.window.start=182, observation.window.duration=365,
              date.format="%m/%d/%Y",
              parallel.backend = "none",
              parallel.threads = 1);
# the value for patient 76, rounded at 2 digits
round(cma5$CMA[cma5$CMA$PATIENT_ID== 76, 2]*100, 2)
# Plotting tests:
plot(cma5,patients.to.plot=c("76"));

cma6 <- CMA6(data=ExamplePats,
              ID.colname="PATIENT_ID",
              event.date.colname="DATE",
              event.duration.colname="DURATION",
              event.daily.dose.colname="PERDAY",
              medication.class.colname="CATEGORY",
              carry.only.for.same.medication=FALSE,
              consider.dosage.change=FALSE,
              followup.window.start=0, observation.window.start=182, observation.window.duration=365,
              date.format="%m/%d/%Y",
              parallel.backend = "none",
              parallel.threads = 1);
# the value for patient 76, rounded at 2 digits
round(cma6$CMA[cma6$CMA$PATIENT_ID== 76, 2]*100, 2)
# Plotting tests:
plot(cma6,patients.to.plot=c("76"));

cma7 <- CMA7(data=ExamplePats,
              ID.colname="PATIENT_ID",
              event.date.colname="DATE",
              event.duration.colname="DURATION",
              event.daily.dose.colname="PERDAY",
              medication.class.colname="CATEGORY",
              carry.only.for.same.medication=FALSE,
              consider.dosage.change=FALSE,
              followup.window.start=0, observation.window.start=182, observation.window.duration=365,
              date.format="%m/%d/%Y",
              parallel.backend = "none",
              parallel.threads = 1);
# the value for patient 76, rounded at 2 digits
round(cma7$CMA[cma7$CMA$PATIENT_ID== 76, 2]*100, 2)
# Plotting tests:
plot(cma7, patients.to.plot=c("76"));

cma8 <- CMA8(data=ExamplePats,
              ID.colname="PATIENT_ID",
              event.date.colname="DATE",
              event.duration.colname="DURATION",
              event.daily.dose.colname="PERDAY",
              medication.class.colname="CATEGORY",
              carry.only.for.same.medication=FALSE,
              consider.dosage.change=FALSE,
              followup.window.start=0, observation.window.start=20, observation.window.duration=365,
              date.format="%m/%d/%Y",
              parallel.backend = "none",
              parallel.threads = 1);
# the value for patient 76, rounded at 2 digits
round(cma8$CMA[cma8$CMA$PATIENT_ID== 76, 2]*100, 2)
# Plotting tests:
plot(cma8, patients.to.plot=c("76"));

cma9 <- CMA9(data=ExamplePats,
              ID.colname="PATIENT_ID",
              event.date.colname="DATE",
              event.duration.colname="DURATION",
              event.daily.dose.colname="PERDAY",
              medication.class.colname="CATEGORY",
              carry.only.for.same.medication=FALSE,
              consider.dosage.change=FALSE,
              followup.window.start=0, observation.window.start=182, observation.window.duration=365,
              date.format="%m/%d/%Y",
              parallel.backend = "none",
              parallel.threads = 1);
# the value for patient 76, rounded at 2 digits
round(cma9$CMA[cma9$CMA$PATIENT_ID== 76, 2]*100, 2)
# Plotting tests:
plot(cma9, patients.to.plot=c("76"));

# CMA 9 per-treatment-episode ####

cmaE <- CMA_per_episode(CMA="CMA9",
                        data=ExamplePats,
                        ID.colname="PATIENT_ID",
                        event.date.colname="DATE",
                        event.duration.colname="DURATION",
                        event.daily.dose.colname="PERDAY",
                        medication.class.colname="CATEGORY",
                        carryover.within.obs.window = TRUE,
                        carry.only.for.same.medication = FALSE,
                        consider.dosage.change = FALSE,
                        medication.change.means.new.treatment.episode = FALSE,
                        maximum.permissible.gap = 90,
                        maximum.permissible.gap.unit = "days",
                        followup.window.start=0,
                        followup.window.start.unit = "days",
                        followup.window.duration = 365 * 2,
                        followup.window.duration.unit = "days",
                        observation.window.start=0,
                        observation.window.start.unit = "days",
                        observation.window.duration=365*2,
                        observation.window.duration.unit = "days",
                        date.format="%m/%d/%Y",
                        parallel.backend = "none",
                        parallel.threads = 1);
# the value for patient 76, rounded at 2 digits
round(cmaE$CMA[cmaE$CMA$PATIENT_ID== 76, 7]*100, 2)
# Plotting tests:
plot(cmaE, patients.to.plot=c("76"));

# sliding window CMA 9 ####

cmaW <- CMA_sliding_window(CMA.to.apply="CMA9",
                           data=ExamplePats,
                           ID.colname="PATIENT_ID",
                           event.date.colname="DATE",
                           event.duration.colname="DURATION",
                           event.daily.dose.colname="PERDAY",
                           medication.class.colname="CATEGORY",
                           carry.only.for.same.medication=FALSE,
                           consider.dosage.change=FALSE,
                           followup.window.start=0,
                           observation.window.start=0,
                           observation.window.duration=365*2,
                           sliding.window.start=0,
                           sliding.window.start.unit="days",
                           sliding.window.duration=365,
                           sliding.window.duration.unit="days",
                          sliding.window.step.duration=364,
                          sliding.window.step.unit="days",
                          # sliding.window.no.steps= NA,
                           date.format="%m/%d/%Y",
                           parallel.backend = "none",
                           parallel.threads = 1);
# the value for patient 76, rounded at 2 digits
round(cmaW$CMA[cmaW$CMA$PATIENT_ID== 76, 5]*100, 2)
# Plotting tests:
plot(cmaW, patients.to.plot=c("76"));

# Example CMAs simple 2-year, simple 1-year, per-episode, sliding-window for patient 76 (Table 3) ####

# Apply each CMA for (a) 2-year OW == FUW, (b) 1-year OW (182, 365), (c) per episode, (d) sliding window (2 windows, 1 year long, 1 year step)
# print the CMAs as a TSV file (Table3.tsv) ready to be copied into the Word table + the required dates for the OW, episodes and sliding windows (if > 1 separated by "/"):
cat("(a)\t(b)\t(c)\t(d)\n", file="./Table3.tsv", append=FALSE);
for( cma in paste0("CMA",1:9) )
{
  # Build the function calls:
  # (a)
  resulta <- eval(parse(text=paste0(cma, "(data=med.events[ med.events$PATIENT_ID == 76,], ID.colname='PATIENT_ID', event.date.colname='DATE', event.duration.colname='DURATION', followup.window.start=0, observation.window.start=0, observation.window.duration=365*2)")));
  cat(paste0(paste0(sprintf("%.1f%%",100*getCMA(resulta)$CMA),collapse=" "),"\t"), file="./Table3.tsv", append=TRUE);
  # (b)
  resultb <- eval(parse(text=paste0(cma, "(data=med.events[ med.events$PATIENT_ID == 76,], ID.colname='PATIENT_ID', event.date.colname='DATE', event.duration.colname='DURATION', followup.window.start=0, observation.window.start=182, observation.window.duration=365)")));
  cat(paste0(paste0(sprintf("%.1f%%",100*getCMA(resultb)$CMA),collapse=" "),"\t"), file="./Table3.tsv", append=TRUE);
  # (c)
  resultc <- eval(parse(text=paste0("CMA_per_episode(CMA='", cma, "', data=med.events[ med.events$PATIENT_ID == 76,], ID.colname='PATIENT_ID', event.date.colname='DATE', event.duration.colname='DURATION', event.daily.dose.colname='PERDAY', medication.class.colname='CATEGORY', carryover.within.obs.window = TRUE, carry.only.for.same.medication = FALSE, consider.dosage.change = FALSE, medication.change.means.new.treatment.episode = FALSE, maximum.permissible.gap = 90, maximum.permissible.gap.unit = 'days', followup.window.start=0, followup.window.start.unit = 'days', followup.window.duration = 365 * 2, followup.window.duration.unit = 'days', observation.window.start=0, observation.window.start.unit = 'days', observation.window.duration=365*2, observation.window.duration.unit = 'days', date.format='%m/%d/%Y')")));
  cat(paste0(paste0(sprintf("%.1f%%",100*getCMA(resultc)$CMA),collapse=" "),"\t"), file="./Table3.tsv", append=TRUE);
  # (d)
  resultd <- eval(parse(text=paste0("CMA_sliding_window(CMA='", cma, "', data=med.events[ med.events$PATIENT_ID == 76,], ID.colname='PATIENT_ID', event.date.colname='DATE', event.duration.colname='DURATION', event.daily.dose.colname='PERDAY', medication.class.colname='CATEGORY', carry.only.for.same.medication=FALSE, consider.dosage.change=FALSE, followup.window.start=0, observation.window.start=0, observation.window.duration=365*2, sliding.window.start=0, sliding.window.start.unit='days', sliding.window.duration=365, sliding.window.duration.unit='days', sliding.window.step.duration=365, sliding.window.step.unit='days', date.format='%m/%d/%Y')")));
  cat(paste0(paste0(sprintf("%.1f%%",100*getCMA(resultd)$CMA),collapse=" "),"\t"), file="./Table3.tsv", append=TRUE);
  # end of computation:
  cat("\n", file="./Table3.tsv", append=TRUE);
}
# Write also the relevant dates:
cat("\nDates\t\t\t\n", file="./Table3.tsv", append=TRUE);
cat(paste0(resulta$event.info$.OBS.START.DATE[1]," : ",resulta$event.info$.OBS.END.DATE[1], "\t"), file="./Table3.tsv", append=TRUE);
cat(paste0(resultb$event.info$.OBS.START.DATE[1]," : ",resultb$event.info$.OBS.END.DATE[1], "\t"), file="./Table3.tsv", append=TRUE);
cat(paste0(resultc$CMA$episode.start[1]," : ",resultc$CMA$episode.end[1], " / ", resultc$CMA$episode.start[2]," : ",resultc$CMA$episode.end[2], "\t"), file="./Table3.tsv", append=TRUE);
cat(paste0(resultd$CMA$window.start[1]," : ",resultd$CMA$window.end[1], " / ", resultd$CMA$window.start[2]," : ",resultd$CMA$window.end[2], "\t"), file="./Table3.tsv", append=TRUE);


# interactive plots (Figure 1) ####

# NOT INCLUDED
# # simple CMA
# plot_interactive_cma(data=ExamplePats,
#                      cma.class="simple",
#                      ID.colname="PATIENT_ID",
#                      event.date.colname="DATE",
#                      event.duration.colname="DURATION",
#                      event.daily.dose.colname="PERDAY",
#                      medication.class.colname="CATEGORY",
#                      date.format="%m/%d/%Y"
# );

# CMA per-treatment-episode
plot_interactive_cma(data=ExamplePats,
                     cma.class="per episode",
                     ID.colname="PATIENT_ID",
                     event.date.colname="DATE",
                     event.duration.colname="DURATION",
                     event.daily.dose.colname="PERDAY",
                     medication.class.colname="CATEGORY",
                     date.format="%m/%d/%Y"
);

# NOT INCLUDED
# # sliding window CMA
# plot_interactive_cma(data=ExamplePats,
#                      cma.class="sliding window",
#                      ID.colname="PATIENT_ID",
#                      event.date.colname="DATE",
#                      event.duration.colname="DURATION",
#                      event.daily.dose.colname="PERDAY",
#                      medication.class.colname="CATEGORY",
#                      date.format="%m/%d/%Y"
# );

# plots CMA9 for patient 37 - simple, per-episode, sliding-window (Figure 2) ####

png("./Figure2.png", width=14, height=4.5, res=300, units="in");
par(mfrow=c(1,3));
cma9c <- CMA9(data=ExamplePats,
              ID.colname="PATIENT_ID",
              event.date.colname="DATE",
              event.duration.colname="DURATION",
              event.daily.dose.colname="PERDAY",
              medication.class.colname="CATEGORY",
              carry.only.for.same.medication=FALSE,
              consider.dosage.change=FALSE,
              followup.window.start=0, observation.window.start=182, observation.window.duration=365,
              date.format="%m/%d/%Y");
plot(cma9c, patients.to.plot=c("76") #, bw.plot=TRUE # bw.plot produced black-and-white figure for journals with such requirements
     );
cmaE <- CMA_per_episode(CMA="CMA9",
                        data=ExamplePats,
                        ID.colname="PATIENT_ID",
                        event.date.colname="DATE",
                        event.duration.colname="DURATION",
                        event.daily.dose.colname="PERDAY",
                        medication.class.colname="CATEGORY",
                        carryover.within.obs.window = TRUE,
                        carry.only.for.same.medication = FALSE,
                        consider.dosage.change = FALSE,
                        medication.change.means.new.treatment.episode = FALSE,
                        maximum.permissible.gap = 90,
                        maximum.permissible.gap.unit = "days",
                        followup.window.start=0,
                        followup.window.start.unit = "days",
                        followup.window.duration = 365 * 2,
                        followup.window.duration.unit = "days",
                        observation.window.start=0,
                        observation.window.start.unit = "days",
                        observation.window.duration=365*2,
                        observation.window.duration.unit = "days",
                        date.format="%m/%d/%Y");
plot(cmaE, patients.to.plot=c("76") #, bw.plot=TRUE # bw.plot produced black-and-white figure for journals with such requirements
     );
cmaW <- CMA_sliding_window(CMA.to.apply="CMA9",
                           data=ExamplePats,
                           ID.colname="PATIENT_ID",
                           event.date.colname="DATE",
                           event.duration.colname="DURATION",
                           event.daily.dose.colname="PERDAY",
                           medication.class.colname="CATEGORY",
                           carry.only.for.same.medication=FALSE,
                           consider.dosage.change=FALSE,
                           followup.window.start=0,
                           observation.window.start=0,
                           observation.window.duration=365*2,
                           sliding.window.start=0,
                           sliding.window.start.unit="days",
                           sliding.window.duration=365,
                           sliding.window.duration.unit="days",
                          sliding.window.step.duration=365,
                          sliding.window.step.unit="days",
                          # sliding.window.no.steps= NA,
                           date.format="%m/%d/%Y");
plot(cmaW, patients.to.plot=c("76") #, bw.plot=TRUE # bw.plot produced black-and-white figure for journals with such requirements
     );
dev.off();
